# Supplementary material for: Dual Roles of Extracellular Histone H3 in Host Defense: Its Differential Regions Responsible for Antimicrobial and Cytotoxic Properties and Their Modes of Action
Source: Antibiotics (Basel). 2022 Sep 13;11(9):1240. doi: 10.3390/antibiotics11091240 (PMC9495139; doi:10.3390/antibiotics11091240)
Supplement: Supplementary file 1 [file antibiotics-11-01240-s001.zip]

Archive with 3 entries (3 files):
- YT.Figure.S1 Prf.pdf
- YT.Figure.S2.Prf.pdf
- YT.Figure.S3.Prf.pdf
